# Supplementary material for: Pathogenic and Genetic Diversity of Sclerotium rolfsii, the Causal Agent of Southern Blight of Common Bean in Uganda
Source: J Fungi (Basel). 2025 Dec 26;12(1):18. doi: 10.3390/jof12010018 (PMC12843155; doi:10.3390/jof12010018)
Supplement: Supplementary file 1 [file jof-12-00018-s001.zip]

Archive with 9 entries (9 files):
- Table S5.pdf
- Table S4.pdf
- Table S3.pdf
- Table S2.pdf
- Table S1.pdf
- Figure S2.pdf
- Figure S1.pdf
- Table S7.pdf
- Table S6.pdf
